# Supplementary material for: Posidonia oceanica (L.) Delile Extract Reduces Lipid Accumulation through Autophagy Activation in HepG2 Cells
Source: Pharmaceuticals (Basel). 2021 Sep 24;14(10):969. doi: 10.3390/ph14100969 (PMC8540819; doi:10.3390/ph14100969)
Supplement: Supplementary file 1 [file pharmaceuticals-14-00969-s001.zip]

Archive with 1 entries (1 files):
- pharmaceuticals-1321315-supplementary.pdf
